# Supplementary material for: Transcriptome of sessile serrated adenoma/polyps is associated with MSI‐high colorectal cancer and decreased expression of CDX2
Source: Cancer Med. 2022 May 10;11(24):5066–78. doi: 10.1002/cam4.4810 (PMC9761061; doi:10.1002/cam4.4810)
Supplement: Supplementary file 1 — Tables S1‐S7 [file CAM4-11-5066-s001.xlsx]

## Sheet: Supplementary Table1
	Supplementary Table 1. Characteristics of patients enrolled in study UMIN000027365 and who underwent endoscopic resection of SSA/P
	no	sex	age	tumor size (mm)	location	morphology	methods	pathology	RIN normal/ tumor	microarray
	1	F	44	24	A/C	Ⅱa	ESD	SSA/P	7.8/8.4	〇
	2	M	72	26	A/C	Ⅱa	ESD	SSA/P	2.7/9.1
	3	F	46	8	HF	Ⅱa	EMR	SSA/P	7.1/7.9	〇
	4	M	66	10	S/C	Ⅱa	EMR	SSA/P	7.7/7.8	〇
	5	M	61	54	A/C	Ⅱa	ESD	SSA/P with cytological dysplasia
	6	F	50	25	Ce	Ⅱa	ESD	SSA/P	6.3/7.4	〇
	7	F	66	5	HF	Ⅱa	EMR	SSA/P
	8	M	71	7	A/C	Ⅱa	EMR	SSA/P	7.1/7.8	〇
	9	F	70	18	A/C	Ⅱa	EMR	SSA/P	6.3/8.2	〇
	10	F	44	9	A/C	Ⅱa	EMR	SSA/P	6.5/7.3	〇
	11	F	78	12	T/C	Ⅱa	EMR	SSA/P	6.2/8.1	〇
	12	F	32	5	A/C	Ⅱa	EMR	SSA/P	4.4/8.5
	13	F	66	30	T/C	Ⅱa	ESD	SSA/P	7.2/8.0	〇
	14	F	60	5	A/C	Ⅱa	EMR	SSA/P
	15	F	55	12	A/C	Ⅱa	EMR	SSA/P	2.4/7.3
	16	M	51	8	A/C	Ⅱa	EMR	SSA/P	6.8/7.7	〇
	17	F	50	16	A/C	Ⅱa	EMR	SSA/P
	18	F	63	17	Ce	Ⅱa	EMR	SSA/P	2.3/7.4
	19	F	65	4	D/C	Ⅱa	CSP	SSA/P
	20	F	48	19	Ce	Ⅱa	ESD	SSA/P
	21	M	69	17	HF	Ⅱa	ESD	Adenocarcinoma in SSA/P with cytological dysplasia
	22	F	52	24	Ce	Ⅱa	ESD	SSA/P
	23	M	69	38	T/C	Ⅱa	ESD	SSA/P
	24	M	82	22	Ce	Ⅱa	ESD	SSA/P
	25	M	60	30	T/C	Ⅱa	ESD	SSA/P
	26	F	69	22	T/C	Ⅱa+Ⅰs	ESD	SSA/P
	27	F	51	25	HF	Ⅱa	ESD	SSA/P
	28	F	53	18	D/C	Ⅱa	ESD	SSA/P
	RIN：RNA Integrity Number
	ESD：Endoscopic Submucosal Dissection
	EMR：Endoscopic mucosal resection
	CSP：Cold snare polypectomy

## Sheet: Supplementary Table2
		Supplementary Table 2. Top 500 most prominently upregulated gene transcripts in SSA/P compared to the surrounding normal mucosa
		Up-regulated in SSA/Ps		Expression value (Log base2)
		rank	Gene symbol	Ave. of tumor	Ave. of normal	Folds
		1	ANXA10	11.8691	1.96778	9.90134
		2	TM4SF4	12.1436	2.76589	9.37772
		3	VSIG1	10.7987	2.25132	8.54737
		4	KLK8	9.75371	1.78239	7.97132
		5	SEMG1	8.9532	1.64581	7.30739
		6	SULT1C2	10.3507	3.135	7.21567
		7	CDH3	9.99493	2.79772	7.1972
		8	GJB4	9.66436	2.53594	7.12842
		9	KLK7	8.59331	1.48657	7.10674
		10	TFF2	13.7963	6.70985	7.0865
		11	REG4	14.828	8.19062	6.63738
		12	EPHX4	8.8093	2.21342	6.59588
		13	FOXD1	8.42889	2.17424	6.25465
		14	GJB5	8.29374	2.03932	6.25442
		15	MUC6	7.78023	1.55237	6.22786
		16	DPCR1	7.93437	1.74148	6.19289
		17	SERPINB5	13.2298	7.25054	5.97927
		18	SLC6A14	8.5339	2.56896	5.96494
		19	TRIM29	9.7065	3.89476	5.81174
		20	DUOXA2	11.2325	5.42845	5.80406
		21	KLK11	11.087	5.28753	5.79951
		22	ALDOB	11.9933	6.29737	5.69596
		23	CLDN2	9.13137	3.48169	5.64968
		24	PSCA	10.989	5.34906	5.63996
		25	MUC5AC	9.3258	3.7302	5.59559
		26	TFF1	17.576	11.9819	5.59411
		27	MUC17	14.157	8.59164	5.56532
		28	HTR1D	7.36766	1.81692	5.55074
		29	TCN1	7.74531	2.24067	5.50464
		30	TACSTD2	10.6937	5.20315	5.49053
		31	FOXQ1	11.2668	5.82061	5.44623
		32	SH3PXD2A-AS1	10.1266	4.70427	5.42233
		33	CTSE	14.2141	8.84076	5.37338
		34	LOC101927318	7.12205	1.79497	5.32708
		35	CLDN18	7.00842	1.73443	5.27399
		36	lnc-NUCB1-1	13.0814	7.81316	5.26819
		37	KLHL30	7.21287	1.97263	5.24023
		38	VNN1	10.6389	5.41286	5.22605
		39	FAM25A	7.50969	2.30134	5.20835
		40	NR0B2	8.79717	3.61027	5.1869
		41	CRNDE	8.64818	3.50706	5.14112
		42	lnc-SIK1-2	8.65475	3.55476	5.09999
		43	CA9	6.73577	1.64056	5.09521
		44	lnc-C10orf126-2	6.86767	1.77385	5.09382
		45	LINC00520	11.1013	6.02107	5.08024
		46	TRNP1	7.68103	2.66963	5.0114
		47	CLDN1	7.9533	2.94997	5.00332
		48	FEZF1-AS1	6.61991	1.68779	4.93212
		49	S100P	17.2814	12.378	4.90334
		50	PSAPL1	6.36611	1.46551	4.9006
		51	ZIC5	6.6889	1.87205	4.81685
		52	LINC00659	6.82437	2.01262	4.81176
		53	NXF3	10.5349	5.77312	4.76177
		54	GRIN2D	8.15695	3.44553	4.71142
		55	CCAT1	8.49271	3.79901	4.6937
		56	PRSS22	8.87584	4.21887	4.65697
		57	CGREF1	9.03247	4.39124	4.64123
		58	KLK6	8.65433	4.09057	4.56377
		59	FABP6	8.37113	3.81049	4.56065
		60	KRT80	6.98571	2.49707	4.48864
		61	C17orf67	9.1196	4.63953	4.48007
		62	MEGF6	8.02805	3.61879	4.40926
		63	DUOX2	11.2496	6.89795	4.35164
		64	RAB3B	7.05705	2.72757	4.32949
		65	MLN	5.99562	1.66627	4.32935
		66	SLC6A20	5.93446	1.62259	4.31187
		67	XLOC_l2_007986	7.58868	3.28	4.30868
		68	IL1RN	13.0483	8.74486	4.30343
		69	MDFI	10.6954	6.40222	4.29315
		70	SDR16C5	9.2352	4.99323	4.24198
		71	SBSPON	7.27523	3.07161	4.20363
		72	KLK10	6.32422	2.16238	4.16184
		73	NAT8	10.8365	6.68469	4.15186
		74	UCA1	6.53424	2.40073	4.13351
		75	TSPO2	11.3663	7.26419	4.10209
		76	IRX2	6.74121	2.66656	4.07465
		77	AADAC	6.62699	2.57104	4.05595
		78	SYT12	6.81642	2.77394	4.04248
		79	LOC100131626	6.45046	2.43379	4.01668
		80	MYBPC1	6.46409	2.45906	4.00503
		81	MMP7	6.57004	2.58861	3.98143
		82	DCDC2	9.79126	5.83385	3.95741
		83	PNPLA3	8.58845	4.63139	3.95707
		84	LOC100190940	5.96584	2.01518	3.95066
		85	SMLR1	5.33357	1.39243	3.94113
		86	HOXB13	8.84699	4.90903	3.93796
		87	lnc-PFKP-13	7.39684	3.46077	3.93608
		88	MYEOV	9.54033	5.67217	3.86816
		89	GJB3	8.63531	4.76812	3.86719
		90	SFTA2	5.70152	1.83588	3.86564
		91	LY6D	5.46201	1.60531	3.85669
		92	KIAA1549L	5.58438	1.73123	3.85314
		93	SCEL	8.86777	5.06701	3.80076
		94	CEMIP	6.10945	2.31534	3.79411
		95	lnc-PHGDH-2	10.7908	7.01232	3.7785
		96	SULT1C2P1	5.80987	2.0354	3.77448
		97	LOC389602	9.55337	5.81314	3.74024
		98	GRAMD1B	6.15662	2.42744	3.72918
		99	SLC4A11	7.4867	3.75791	3.72879
		100	SLC16A4	9.85048	6.13674	3.71374
		101	HAR1B	6.22699	2.54896	3.67803
		102	MSLN	7.42899	3.76063	3.66835
		103	CASP16	5.61671	1.97182	3.64489
		104	OTX1	5.132	1.48887	3.64313
		105	PLLP	7.84773	4.22728	3.62045
		106	lnc-EPCAM-3	5.44551	1.82676	3.61875
		107	XLOC_l2_013730	6.05694	2.4535	3.60344
		108	SULT1C3	5.43407	1.85569	3.57837
		109	TMPRSS3	5.14403	1.56595	3.57807
		110	NPSR1	5.80171	2.22708	3.57463
		111	TRIM7	5.64114	2.07484	3.5663
		112	MTTP	5.60342	2.04551	3.55791
		113	C4BPB	9.62047	6.07939	3.54108
		114	GOLGA7B	5.49137	1.97162	3.51975
		115	EEF1DP3	5.46584	1.94825	3.51759
		116	TNFSF15	7.27414	3.76267	3.51147
		117	SLCO1B3	4.98529	1.51363	3.47166
		118	CD55	13.3121	9.85045	3.46166
		119	MSX2P1	6.58841	3.13831	3.4501
		120	MYRFL	6.30411	2.89287	3.41125
		121	DSG3	5.38387	1.97382	3.41005
		122	GRHL3	5.816	2.42481	3.3912
		123	CXCL11	5.78007	2.39353	3.38654
		124	IL33	9.59227	6.21295	3.37932
		125	GPR110	9.37794	6.00663	3.37131
		126	ERICH2	6.24255	2.87412	3.36843
		127	GATA2-AS1	6.66201	3.29406	3.36795
		128	LINC01186	5.05708	1.6969	3.36018
		129	AHNAK2	5.14104	1.78156	3.35948
		130	SLC7A9	5.22564	1.87276	3.35288
		131	CIDEC	10.6287	7.2782	3.35053
		132	APOBEC1	11.13	7.78758	3.34242
		133	AFAP1-AS1	5.11727	1.78024	3.33703
		134	IRX5	5.00388	1.69361	3.31027
		135	C2CD4A	6.05686	2.75042	3.30645
		136	lnc-TRIM7-3	6.80117	3.49832	3.30285
		137	TNFSF9	5.71004	2.4077	3.30235
		138	ANXA1	13.9966	10.6972	3.29943
		139	CCNO	8.2246	4.93041	3.29419
		140	lnc-ALX4-5	6.85224	3.57024	3.282
		141	TESC	11.6504	8.37371	3.27667
		142	DRGX	6.10175	2.87609	3.22566
		143	lnc-CCDC34-1	6.32643	3.10778	3.21865
		144	IGFALS	7.83261	4.61886	3.21375
		145	SPNS2	13.2185	10.0092	3.20934
		146	SAA2	6.18624	2.97741	3.20883
		147	DUSP4	9.35125	6.1721	3.17915
		148	MMP10	6.40456	3.23067	3.17389
		149	LRRC8E	6.44693	3.27571	3.17122
		150	LETM2	5.71436	2.55954	3.15482
		151	LOC101928430	4.96864	1.81501	3.15362
		152	KDELR3	10.5889	7.43724	3.15162
		153	AZGP1P1	5.72103	2.60491	3.11612
		154	HS6ST2	6.84401	3.75439	3.08962
		155	CLCA3P	5.8461	2.77707	3.06903
		156	DNAH2	8.5757	5.50862	3.06708
		157	SERPINE2	9.81348	6.74821	3.06527
		158	CDRT1	4.89561	1.8332	3.06241
		159	ME1	9.26292	6.20425	3.05867
		160	TMEM92	7.71488	4.66142	3.05346
		161	LINC00589	5.00401	1.9515	3.05251
		162	MTCL1	6.02417	2.98054	3.04363
		163	LINC01269	4.65708	1.63114	3.02594
		164	TM4SF20	6.48776	3.47283	3.01493
		165	TM4SF1-AS1	6.44804	3.43353	3.01451
		166	TFF3	13.6506	10.6518	2.99874
		167	DUOX1	5.32332	2.3412	2.98213
		168	lnc-CPT2-1	5.47976	2.4992	2.98056
		169	WFDC21P	8.39266	5.41802	2.97464
		170	PRODH	9.04649	6.07938	2.96712
		171	SH3TC2	4.87019	1.90787	2.96232
		172	SLC7A11	9.3811	6.42966	2.95144
		173	MYCN	7.12687	4.18758	2.9393
		174	PHLDA1	8.13017	5.20356	2.92661
		175	LOC648987	8.14333	5.21695	2.92639
		176	ANXA9	5.22447	2.29972	2.92475
		177	PCSK9	10.2983	7.38834	2.90996
		178	ONECUT2	7.34466	4.43672	2.90794
		179	RBPMS-AS1	6.70779	3.80343	2.90437
		180	CLDN14	6.32394	3.42851	2.89544
		181	LINC01510	4.49258	1.60044	2.89214
		182	CHAC1	4.98644	2.10343	2.88301
		183	PAX9	4.31425	1.43339	2.88087
		184	KCTD1	7.48647	4.60966	2.87681
		185	RHOD	9.30516	6.4313	2.87387
		186	LOC102724774	4.68251	1.81265	2.86987
		187	FREM1	7.28305	4.41881	2.86424
		188	HYAL1	9.45695	6.60144	2.85551
		189	C6orf223	4.55023	1.69756	2.85267
		190	PLA2G3	4.39605	1.54505	2.851
		191	FBXL2	5.23512	2.39295	2.84217
		192	AZGP1	10.4499	7.61344	2.83643
		193	TGM2	6.0842	3.25188	2.83232
		194	LOC101929128	5.81293	2.98232	2.83061
		195	PI3	12.0445	9.21914	2.82539
		196	YAE1D1	4.77968	1.95757	2.8221
		197	IRX3	4.46573	1.64393	2.8218
		198	GRHL1	7.99903	5.18634	2.81269
		199	GJC2	7.46984	4.6572	2.81264
		200	HSPA4L	6.30187	3.49517	2.8067
		201	SMOX	8.49834	5.69789	2.80045
		202	LOC100130502	4.71356	1.9166	2.79696
		203	SIM2	4.50146	1.71097	2.79049
		204	ALDH1L1	10.498	7.70878	2.78918
		205	LCN2	11.9592	9.17022	2.789
		206	MIR31HG	4.72034	1.93484	2.7855
		207	C1orf167	6.61782	3.84664	2.77118
		208	CXCL3	7.31197	4.55871	2.75325
		209	TTC9B	5.7109	2.95897	2.75193
		210	TIMP1	11.661	8.91197	2.74902
		211	SLPI	12.1796	9.43226	2.7473
		212	KRT6B	4.45389	1.7069	2.74699
		213	RND1	5.31529	2.57074	2.74455
		214	KLK12	8.41411	5.67183	2.74228
		215	GPR126	10.0906	7.35692	2.7337
		216	OTUB2	5.48132	2.75156	2.72977
		217	ANXA8L1	5.28834	2.55909	2.72925
		218	DMRTA2	4.52472	1.79588	2.72884
		219	RTN4R	9.41189	6.68936	2.72253
		220	LOC100131514	4.81254	2.09908	2.71346
		221	PDZK1IP1	11.8924	9.18697	2.70547
		222	ETV4	4.92574	2.22027	2.70547
		223	ARNTL2	6.82814	4.12659	2.70155
		224	ANXA3	12.5122	9.81212	2.70012
		225	BTBD16	6.84348	4.14662	2.69686
		226	KCTD14	8.86908	6.19095	2.67814
		227	TPRXL	4.87996	2.20424	2.67571
		228	SYTL1	6.1183	3.44337	2.67493
		229	NMNAT2	4.54757	1.88255	2.66502
		230	ST3GAL4	8.81402	6.15313	2.66089
		231	FSCN1	11.6131	8.95223	2.66084
		232	SPRR3	5.83805	3.17788	2.66017
		233	ZNF488	6.49211	3.83621	2.65591
		234	IL1B	9.59596	6.94153	2.65443
		235	WDR66	4.84664	2.19375	2.6529
		236	IRS1	8.11212	5.45969	2.65243
		237	TM4SF1	10.9412	8.29027	2.65094
		238	LOC284219	7.82408	5.18054	2.64353
		239	ULBP2	5.60563	2.98113	2.6245
		240	TNNC1	5.47541	2.85391	2.6215
		241	CIDECP	10.3053	7.69268	2.61263
		242	BTNL9	6.5714	3.96082	2.61058
		243	CARD6	10.3522	7.74747	2.60468
		244	LOC101929949	4.91219	2.3152	2.597
		245	PLA2G16	13.0402	10.4549	2.58537
		246	CCK	4.66541	2.08744	2.57798
		247	PTAFR	7.81905	5.2411	2.57795
		248	RGS2	12.3955	9.81959	2.57596
		249	MUC3A	5.50318	2.93898	2.5642
		250	XLOC_l2_002194	4.83188	2.27019	2.56169
		251	LRRIQ4	7.52902	4.97047	2.55855
		252	lnc-FKBP2-1	9.59829	7.04585	2.55243
		253	CD82	10.6523	8.1115	2.5408
		254	GAL	7.19644	4.65566	2.54078
		255	lnc-MYBBP1A-1	4.00425	1.46708	2.53717
		256	PAX6	5.02894	2.49529	2.53365
		257	LOC101927630	6.12641	3.59674	2.52967
		258	APOA4	4.20498	1.67699	2.52799
		259	XLOC_l2_003674	4.12406	1.60188	2.52218
		260	LOC388942	4.55577	2.03694	2.51884
		261	XKR9	9.6561	7.13866	2.51744
		262	TRIB3	10.7534	8.24136	2.51204
		263	GMPR	6.84073	4.33605	2.50468
		264	LOC102724800	5.36272	2.85892	2.5038
		265	LOC388242	9.48557	6.98801	2.49755
		266	CCL20	9.93157	7.43936	2.49221
		267	ACY3	8.02767	5.53686	2.49081
		268	RDH12	4.31167	1.82694	2.48473
		269	UNC5B-AS1	7.83439	5.35199	2.4824
		270	CYP1A1	4.36748	1.89148	2.47599
		271	LMTK3	8.82807	6.35383	2.47425
		272	TBX15	4.09713	1.62351	2.47362
		273	NPAS1	4.93637	2.47176	2.46461
		274	LOC79999	6.21791	3.7551	2.46282
		275	FER1L6	6.52305	4.06699	2.45606
		276	IRAK2	9.165	6.71161	2.45339
		277	LINC01091	4.27773	1.82859	2.44914
		278	KLHL41	4.91675	2.48942	2.42733
		279	GALNT5	9.83998	7.4177	2.42229
		280	CHD5	4.18663	1.7769	2.40973
		281	AMBP	4.78417	2.37472	2.40945
		282	SI	11.0859	8.67908	2.40686
		283	lnc-ATMIN-3	4.55764	2.15142	2.40622
		284	KIAA0895	3.90061	1.49482	2.40579
		285	CATSPERB	7.39329	4.99272	2.40057
		286	LINC00525	4.46098	2.06957	2.3914
		287	P2RX6P	4.20206	1.81695	2.38511
		288	TFAP2A-AS1	4.12534	1.74212	2.38321
		289	CPS1	5.90936	3.52662	2.38274
		290	MYOM3	5.73201	3.35057	2.38143
		291	SRD5A3	7.72722	5.35047	2.37674
		292	ZIC2	3.86639	1.49152	2.37486
		293	LINC00941	4.02774	1.66005	2.36769
		294	AP1S3	6.13573	3.77423	2.3615
		295	LINC00460	4.0224	1.66111	2.3613
		296	CEACAM6	14.9382	12.5776	2.36066
		297	MMP1	11.2972	8.93664	2.36061
		298	CALHM3	4.19884	1.83992	2.35892
		299	CXCL1	10.3908	8.03262	2.35815
		300	PRAC2	5.25275	2.89487	2.35789
		301	ALDH3B1	8.18955	5.83316	2.35639
		302	ALDH4A1	5.15638	2.80462	2.35175
		303	PDZK1	8.84034	6.49476	2.34558
		304	NAT8B	9.86442	7.51926	2.34516
		305	CCDC162P	6.77888	4.43784	2.34104
		306	CTD-3080P12.3	5.37558	3.03791	2.33767
		307	RAET1K	4.72649	2.40166	2.32483
		308	CYSRT1	5.10642	2.78289	2.32353
		309	C11orf70	4.01092	1.69556	2.31537
		310	RGL3	4.5744	2.26128	2.31313
		311	SMCO2	5.00848	2.70042	2.30806
		312	RAPGEF3	5.1124	2.82269	2.2897
		313	DBNDD1	4.61507	2.3273	2.28777
		314	ASPHD2	7.49543	5.20881	2.28662
		315	GALNT6	10.329	8.04717	2.28186
		316	S100A11	12.9617	10.6921	2.26958
		317	lnc-MYBBP1A-2	7.14157	4.88029	2.26128
		318	RIMS3	7.63121	5.37572	2.25549
		319	ERO1L	11.1853	8.93243	2.25286
		320	CALB2	5.89173	3.6518	2.23992
		321	CLIC3	8.65561	6.42055	2.23507
		322	STX1A	8.84221	6.60898	2.23323
		323	SLC15A1	9.67549	7.4433	2.23218
		324	NT5E	8.18267	5.96355	2.21913
		325	LOC283352	8.59246	6.37408	2.21838
		326	SLC35D3	5.91072	3.69248	2.21824
		327	CDH16	5.77158	3.5679	2.20368
		328	LOC100506271	3.92832	1.72584	2.20248
		329	SYTL5	4.8736	2.67313	2.20047
		330	GPD1	6.09871	3.90093	2.19778
		331	SLC25A48	4.5028	2.30655	2.19625
		332	EPHA2	7.32659	5.1374	2.18919
		333	C9orf116	4.27986	2.09221	2.18765
		334	PPL	7.33835	5.1511	2.18725
		335	LOC101928919	7.42651	5.24148	2.18504
		336	CYP3A4	7.66624	5.48416	2.18208
		337	CAPN11	3.96204	1.78126	2.18078
		338	lnc-AC007405.7.1-1	4.82964	2.65127	2.17837
		339	PF4	8.47008	6.29377	2.17631
		340	UNC5CL	6.83902	4.66408	2.17495
		341	TNFRSF11B	9.32801	7.15855	2.16946
		342	lnc-NCOA5-1	6.82179	4.65336	2.16843
		343	RNF183	6.82309	4.66179	2.1613
		344	CARD11	4.54698	2.38698	2.16
		345	DNAH12	4.61535	2.46303	2.15233
		346	VGF	7.78604	5.63614	2.1499
		347	TNFRSF12A	10.6603	8.51188	2.14842
		348	ELFN1-AS1	4.15332	2.00677	2.14656
		349	C2CD4B	6.81339	4.67007	2.14332
		350	SLC5A9	4.33764	2.19731	2.14034
		351	LMO7DN-IT1	3.67935	1.54154	2.13781
		352	PYCR1	5.32216	3.18613	2.13603
		353	lnc-FER1L6-1	4.76523	2.63148	2.13375
		354	WWC2	4.26135	2.13023	2.13111
		355	DLK2	5.44389	3.31668	2.12721
		356	LOC650293	5.70468	3.57756	2.12713
		357	LYPD5	6.41731	4.29183	2.12547
		358	RNF39	4.23761	2.11878	2.11883
		359	ENTPD3	7.6529	5.53928	2.11363
		360	LRP8	7.0533	4.94195	2.11135
		361	ACPP	6.99878	4.90122	2.09756
		362	lnc-CCDC68-1	8.84315	6.74724	2.09591
		363	C1orf94	4.48371	2.40105	2.08266
		364	SEC14L2	4.91873	2.83832	2.08042
		365	SLC28A2	8.72018	6.64376	2.07643
		366	LOC100131132	8.03178	5.95543	2.07635
		367	XPNPEP2	6.58702	4.51593	2.0711
		368	C2orf70	5.17644	3.10813	2.06831
		369	PRDM8	7.70393	5.6396	2.06434
		370	LINC00935	4.17298	2.10903	2.06394
		371	C10orf10	10.1239	8.061	2.06295
		372	LYPD6B	4.83351	2.77175	2.06176
		373	TXNRD2	4.968	2.91539	2.0526
		374	CYP2S1	8.64387	6.59375	2.05012
		375	SSUH2	10.8697	8.82489	2.04482
		376	SRL	4.88761	2.84956	2.03805
		377	XLOC_l2_008190	3.85614	1.82397	2.03218
		378	ARHGDIG	4.82982	2.7999	2.02992
		379	NQO2	9.17523	7.14614	2.02909
		380	LOC255187	4.05462	2.0328	2.02182
		381	DUOXA1	4.17205	2.15192	2.02013
		382	LINC01124	4.93568	2.91605	2.01963
		383	NMUR2	3.86735	1.84792	2.01943
		384	SLC7A5	6.1556	4.13859	2.01701
		385	PPM1N	8.44963	6.43487	2.01476
		386	RIMS1	3.77979	1.76752	2.01227
		387	MYRF	4.59405	2.58555	2.0085
		388	DUSP14	7.67568	5.67363	2.00205
		389	LOC100128079	3.68812	1.69197	1.99615
		390	SP5	7.35871	5.36435	1.99436
		391	SMKR1	4.32284	2.33016	1.99268
		392	TPD52L1	6.32248	4.33432	1.98816
		393	lnc-LPPR5.1-1	7.47529	5.4884	1.98689
		394	LY6H	4.04677	2.06461	1.98216
		395	STRIP2	3.86652	1.88579	1.98073
		396	SEMG2	3.5835	1.60555	1.97795
		397	LOC101928413	7.30474	5.32744	1.9773
		398	EGR4	3.48558	1.50847	1.97711
		399	PSORS1C1	10.2901	8.3131	1.97699
		400	BACE2	13.0466	11.0704	1.97612
		401	AREG	11.2829	9.30715	1.97575
		402	RAB27B	10.0713	8.10525	1.96603
		403	lnc-RP11-582J16.5.1-3	6.18131	4.21698	1.96433
		404	ABCG5	6.36074	4.39749	1.96325
		405	UNC13D	8.12563	6.1635	1.96213
		406	SULT2B1	7.3076	5.3474	1.96021
		407	PHLDA2	12.9071	10.9474	1.95967
		408	ERICH4	4.36963	2.41499	1.95464
		409	ABHD2	8.70631	6.75264	1.95368
		410	GLTPD2	4.94249	2.99067	1.95182
		411	MSI2	9.56492	7.61346	1.95146
		412	FGF2	5.01027	3.06069	1.94958
		413	TIMP4	7.86589	5.91683	1.94906
		414	FLJ32255	6.70171	4.75871	1.943
		415	LINC00336	4.22852	2.28766	1.94086
		416	EPS8L1	5.80179	3.86313	1.93865
		417	C2orf61	3.68549	1.75399	1.93151
		418	SYNPO2L	3.36172	1.43211	1.92961
		419	ADAM9	5.87267	3.94542	1.92725
		420	MAP7D3	4.4658	2.54032	1.92548
		421	lnc-CABLES1-1	6.05154	4.12872	1.92282
		422	RTN2	7.01136	5.09037	1.92099
		423	PHLDA3	5.34447	3.4263	1.91817
		424	DPEP1	6.43999	4.52226	1.91774
		425	KCNE1	4.13507	2.21827	1.91681
		426	LOC101927884	5.0004	3.08375	1.91665
		427	LOC102723854	3.7005	1.78456	1.91594
		428	ARFGAP3	12.4768	10.5614	1.91535
		429	AGPAT4	4.08303	2.1689	1.91413
		430	lnc-AP000769.1-1	3.7003	1.78847	1.91183
		431	AATK	9.76369	7.85384	1.90985
		432	RAMP1	7.8712	5.96227	1.90893
		433	LOC100996573	7.83836	5.93217	1.90618
		434	NPTXR	4.00972	2.10548	1.90424
		435	LOC101927391	6.13014	4.22982	1.90032
		436	IL1R2	10.6313	8.73488	1.89639
		437	lnc-SKIV2L2-1	3.59855	1.70348	1.89507
		438	HOXD13	3.7894	1.8945	1.89489
		439	MAP3K5	10.9325	9.04108	1.89145
		440	HSD17B1	7.77631	5.88605	1.89026
		441	SPINK4	15.6644	13.7763	1.88811
		442	PRSS35	4.03114	2.14467	1.88647
		443	HBEGF	7.17793	5.29949	1.87844
		444	TBC1D8	7.8604	5.9834	1.877
		445	RHOBTB1	10.7304	8.85644	1.87399
		446	BBOX1-AS1	5.08974	3.21605	1.87369
		447	DKFZp779M0652	7.34141	5.47157	1.86984
		448	LOC101928845	3.94742	2.08141	1.86601
		449	lnc-RAD23B-3	3.33127	1.46622	1.86504
		450	MUC2	7.51143	5.64822	1.86321
		451	H19	5.03002	3.16765	1.86237
		452	lnc-TMEM232-3	3.44234	1.58016	1.86218
		453	FAM86B3P	7.28746	5.42669	1.86077
		454	LNX1-AS2	4.89948	3.04073	1.85875
		455	PSAT1	9.56301	7.70666	1.85635
		456	USP41	4.68485	2.83116	1.85369
		457	LENG8	7.23895	5.38683	1.85211
		458	lnc-AC006035.2-3	9.07096	7.21949	1.85148
		459	LRRC73	5.94132	4.09099	1.85032
		460	lnc-PODN-1	4.81514	2.96535	1.8498
		461	lnc-ITGB8-4	3.90953	2.06279	1.84673
		462	S100A2	8.47094	6.62707	1.84387
		463	ACER2	5.99556	4.15573	1.83984
		464	PSMG2	4.84003	3.00059	1.83944
		465	LOC101930346	7.02623	5.18906	1.83717
		466	CACNA1C	8.02926	6.19303	1.83623
		467	PLCXD1	6.12986	4.29704	1.83281
		468	CHST4	5.8877	4.05595	1.83175
		469	lnc-NDUFS8-1	3.85341	2.02317	1.83024
		470	AGR2	16.2033	14.3774	1.8259
		471	lnc-CHD9-3	5.63791	3.81471	1.82319
		472	RIPK3	5.82789	4.00557	1.82232
		473	PPM1F	4.13905	2.31853	1.82051
		474	AJUBA	5.94392	4.12604	1.81788
		475	SEC24D	10.3396	8.52401	1.81557
		476	FIBCD1	5.40207	3.59385	1.80822
		477	PRRX1	6.65666	4.85081	1.80585
		478	RHOBTB2	6.9888	5.18564	1.80316
		479	PARP8	8.51884	6.71695	1.8019
		480	LDLR	12.9942	11.1957	1.79851
		481	HS1BP3	6.03703	4.24104	1.79599
		482	ANO1	8.30989	6.51425	1.79564
		483	lnc-ACER2-1	10.8042	9.01037	1.79387
		484	LPCAT1	6.08042	4.2869	1.79353
		485	C6orf141	5.11746	3.32559	1.79187
		486	FOS	9.9812	8.18982	1.79138
		487	ABLIM3	4.05702	2.27065	1.78637
		488	TRIM16L	8.86103	7.07678	1.78425
		489	ANKRD30BP2	7.64524	5.86243	1.7828
		490	CLDN12	10.7956	9.01572	1.77989
		491	QSOX1	9.39426	7.61471	1.77956
		492	USP18	8.22474	6.44771	1.77703
		493	lnc-KLF11-1	5.67446	3.9002	1.77425
		494	ORAI3	5.79902	4.03117	1.76786
		495	RNF144A-AS1	5.26496	3.49726	1.7677
		496	lnc-NFYB-1	3.31151	1.54402	1.76749
		497	APOB	3.56915	1.80198	1.76717
		498	TSPAN5	8.61614	6.85095	1.76519
		499	CDH15	4.28989	2.5248	1.76509
		500	LOC101928353	8.38561	6.62814	1.75747
		Tumor area: Mean expression levels in microarrays of 10 tumor lesions (log base 2)
		Normal: Mean expression levels in microarrays of 10 normal lesions (log base 2)
		Folds: Ave. of tumor - Ave. of normal (log base 2)

## Sheet: Supplementary Table3
		Supplementary Table 3. Top 500 most prominently downregulated gene transcripts in SSA/P compared to the surrounding normal mucosa
		Down-regulated in SSA/Ps		Expression value (Log base2)
		rank	Gene symbol	Ave. of tumor	Ave. of normal	Folds
		1	CWH43	5.74498	10.2098	-4.46484
		2	SSTR2	3.57877	8.03806	-4.45929
		3	CA1	10.2908	14.3987	-4.10787
		4	DPP10-AS1	4.93184	8.99669	-4.06485
		5	CHGA	10.477	14.4982	-4.02113
		6	TRPM6	7.79154	11.7265	-3.93493
		7	CLDN8	3.4719	7.22846	-3.75656
		8	LOC102723970	2.69178	6.35237	-3.66059
		9	HSPB3	4.73888	8.38928	-3.65041
		10	PDE6A	6.00079	9.60051	-3.59971
		11	BMP3	5.00434	8.60343	-3.59908
		12	GCG	6.32109	9.90506	-3.58397
		13	HTR4	4.50093	8.08388	-3.58295
		14	NUPR1L	4.17575	7.65223	-3.47648
		15	NEUROD1	2.91668	6.33961	-3.42293
		16	SLC26A2	12.0938	15.495	-3.40122
		17	CLCA1	11.931	15.3297	-3.39866
		18	CD177	9.46822	12.8575	-3.38924
		19	SATB2-AS1	7.59955	10.9624	-3.36283
		20	UGT2A3	4.14174	7.48657	-3.34483
		21	LOC100422737	4.00642	7.31973	-3.31331
		22	XLOC_l2_009159	4.00049	7.31214	-3.31165
		23	AQP8	9.54363	12.837	-3.29342
		24	lnc-NR3C2-1	2.04374	5.29548	-3.25174
		25	BEST4	8.80105	12.045	-3.2439
		26	SLC6A4	3.44699	6.67732	-3.23033
		27	WISP2	3.59631	6.82088	-3.22457
		28	SLC30A10	6.50899	9.65059	-3.1416
		29	EYA2	3.44802	6.56116	-3.11314
		30	TMIGD1	8.4762	11.5725	-3.09632
		31	ASPG	4.66601	7.75548	-3.08947
		32	lnc-LYRM7-2	4.62024	7.69762	-3.07739
		33	CHGB	3.34778	6.41039	-3.06262
		34	LOC101927969	3.12334	6.17155	-3.04822
		35	BEST2	8.15414	11.179	-3.02484
		36	lnc-SOD3-3	5.84623	8.85248	-3.00625
		37	OGDHL	2.91842	5.91312	-2.9947
		38	ADH1C	11.6928	14.664	-2.9712
		39	lnc-VCAN-1	2.7499	5.71343	-2.96353
		40	BRINP3	4.66525	7.62821	-2.96296
		41	INSL5	3.69723	6.65356	-2.95633
		42	MT1H	8.38309	11.338	-2.95487
		43	KANK4	2.55212	5.49785	-2.94573
		44	DPP10	3.32819	6.27048	-2.94229
		45	ADH1A	8.76514	11.6722	-2.90705
		46	LRRN2	7.5572	10.4578	-2.90056
		47	SLC23A1	2.85247	5.73878	-2.88632
		48	SCN9A	2.81326	5.69618	-2.88292
		49	MS4A12	7.70468	10.5814	-2.87668
		50	DMBT1	9.37398	12.2306	-2.85664
		51	SCUBE2	4.59479	7.45131	-2.85651
		52	lnc-FOXG1-6	4.25018	7.10458	-2.85439
		53	CA7	6.03011	8.8831	-2.853
		54	LINC01351	3.72718	6.55908	-2.8319
		55	LOC145837	5.49326	8.30356	-2.8103
		56	MT1F	9.56837	12.366	-2.79759
		57	NID2	5.39672	8.1872	-2.79048
		58	HRK	1.81116	4.59863	-2.78747
		59	CRABP1	2.75844	5.52824	-2.7698
		60	VEPH1	1.95812	4.7224	-2.76428
		61	KCNE2	2.67866	5.44141	-2.76275
		62	PNLIPRP2	6.71183	9.47177	-2.75994
		63	KLHL34	4.4089	7.15835	-2.74946
		64	SH2D6	6.10704	8.85394	-2.7469
		65	PCDH20	5.51187	8.25783	-2.74596
		66	MT1G	11.1388	13.8749	-2.73612
		67	SLC39A2	3.64069	6.35137	-2.71068
		68	lnc-AP000679.2.1-2	3.15338	5.83996	-2.68658
		69	KCNG1	5.59355	8.26216	-2.66861
		70	SPIB	6.96285	9.61756	-2.65471
		71	OTOP2	6.76609	9.40971	-2.64363
		72	NRAP	3.71116	6.34847	-2.6373
		73	CCL8	4.74529	7.37828	-2.63299
		74	TNNC2	7.85398	10.4864	-2.63243
		75	TRIM58	4.99379	7.58359	-2.58981
		76	SCNN1B	4.68294	7.2647	-2.58176
		77	TMEM236	8.28179	10.8386	-2.55676
		78	lnc-RPLP1-1	3.3445	5.89643	-2.55193
		79	ADAMTSL1	4.71856	7.26402	-2.54546
		80	DACT2	3.62519	6.16487	-2.53969
		81	VWC2	2.12559	4.66271	-2.53712
		82	SLC22A4	4.04423	6.58023	-2.536
		83	NEU4	6.61557	9.15009	-2.53452
		84	STMND1	2.35537	4.88379	-2.52842
		85	CHP2	12.7774	15.2993	-2.52188
		86	CCL13	7.09114	9.60738	-2.51624
		87	MOCS1	4.40017	6.90907	-2.50889
		88	LOC100507351	1.98287	4.49039	-2.50752
		89	FAM151A	4.57617	7.07827	-2.50209
		90	ZG16	9.40794	11.8883	-2.48033
		91	GXYLT2	4.12376	6.59522	-2.47146
		92	SUGCT	3.64011	6.10435	-2.46424
		93	KRT24	2.45679	4.91254	-2.45574
		94	EDA	3.50059	5.92745	-2.42686
		95	NEURL1B	9.37061	11.7974	-2.42674
		96	ARHGAP44	9.21292	11.6245	-2.41154
		97	DMRT2	3.94043	6.34211	-2.40168
		98	NTRK2	4.89615	7.29665	-2.4005
		99	CAMK1D	8.09445	10.4896	-2.39519
		100	LGALS2	10.5024	12.8942	-2.39171
		101	HAVCR1	2.57278	4.94684	-2.37405
		102	CA4	10.2795	12.6532	-2.37377
		103	KCNJ18	5.08005	7.45175	-2.3717
		104	VIP	2.41999	4.7874	-2.3674
		105	OTUD7A	3.3883	5.74915	-2.36086
		106	NCAM1	3.82185	6.17301	-2.35116
		107	CNTN3	4.5111	6.85912	-2.34802
		108	KIAA2022	2.38693	4.72296	-2.33603
		109	KCNG3	3.0583	5.39207	-2.33377
		110	LOC101928405	5.79352	8.12395	-2.33042
		111	NAP1L2	3.10909	5.4351	-2.32601
		112	GLIPR2	8.94611	11.2714	-2.32526
		113	ACVR1C	6.56435	8.88433	-2.31998
		114	CACNA2D2	3.35719	5.66706	-2.30987
		115	XLOC_l2_000384	5.3823	7.69192	-2.30962
		116	CDHR1	5.37936	7.68287	-2.30351
		117	DAO	5.29398	7.59207	-2.29809
		118	CPA6	3.60281	5.8921	-2.28929
		119	GCNT2	3.17441	5.46001	-2.2856
		120	CAPN13	7.23682	9.51974	-2.28292
		121	KCNMA1	3.08861	5.35793	-2.26931
		122	ADTRP	5.16994	7.43236	-2.26242
		123	LOC100128006	1.96401	4.22481	-2.2608
		124	SLC51A	9.0572	11.3089	-2.25167
		125	GNG4	3.45818	5.70835	-2.25017
		126	HSD3B1	7.02822	9.27711	-2.24889
		127	LCN15	5.08317	7.33108	-2.2479
		128	SLCO4C1	3.12464	5.36171	-2.23706
		129	CCNJL	6.15472	8.39049	-2.23577
		130	ZNF793-AS1	4.52029	6.75184	-2.23155
		131	LOC100507053	4.57517	6.8057	-2.23053
		132	KCNJ12	3.94504	6.16961	-2.22457
		133	ISX	10.1656	12.3754	-2.20977
		134	GREM2	7.02018	9.22789	-2.20771
		135	lnc-FOXG1-5	3.04821	5.25478	-2.20657
		136	LOC102723389	2.93179	5.1377	-2.20591
		137	SELENBP1	13.4993	15.7003	-2.201
		138	MT1X	8.54637	10.7465	-2.20012
		139	KCNV1	2.89224	5.08272	-2.19047
		140	WSCD1	5.1034	7.29263	-2.18923
		141	CKB	10.7826	12.9587	-2.17609
		142	B3GALT1	3.13555	5.30786	-2.17231
		143	PDE3A	2.60856	4.77087	-2.16231
		144	C10orf99	13.2454	15.4064	-2.16101
		145	HPCA	2.32205	4.48259	-2.16054
		146	HAPLN1	6.22117	8.37433	-2.15316
		147	YBX2	8.14065	10.2762	-2.13559
		148	C2orf40	5.00073	7.1363	-2.13557
		149	lnc-CTD-2523D13.1.1-5	4.792	6.92519	-2.13319
		150	MGC32805	2.97255	5.1007	-2.12815
		151	HSD11B2	11.5828	13.7085	-2.1257
		152	lnc-RETNLB-2	3.05042	5.17358	-2.12316
		153	MB	5.66177	7.78356	-2.12179
		154	SLC2A5	5.80297	7.92361	-2.12065
		155	BST1	4.14982	6.26657	-2.11675
		156	KRTAP13-1	1.79451	3.90779	-2.11329
		157	NCKAP5	4.55484	6.64728	-2.09244
		158	MT1HL1	11.6213	13.7105	-2.08917
		159	SLC6A19	4.57841	6.65532	-2.07691
		160	CHRDL1	5.07806	7.15456	-2.0765
		161	LIN7A	3.5895	5.66319	-2.07369
		162	CYP27A1	9.60685	11.6757	-2.06884
		163	SH2D7	2.94375	5.01171	-2.06796
		164	MT1E	4.9751	7.04001	-2.06491
		165	EPB41L3	6.28523	8.34598	-2.06074
		166	lnc-IL1R2-1	8.0196	10.0781	-2.05852
		167	HS3ST6	2.14126	4.17577	-2.03451
		168	CYP1B1-AS1	3.87175	5.89498	-2.02323
		169	HSD3B2	5.1371	7.15622	-2.01912
		170	AZIN2	2.85034	4.86838	-2.01804
		171	PWRN1	1.91433	3.93155	-2.01722
		172	ACSF2	7.94339	9.96047	-2.01707
		173	MT1L	12.2932	14.2987	-2.0055
		174	LUZP2	4.34437	6.34696	-2.00259
		175	ZNF662	4.21454	6.20996	-1.99543
		176	HAS2-AS1	3.76048	5.75454	-1.99405
		177	SAG	2.86978	4.86227	-1.99249
		178	CNTFR	3.42788	5.41906	-1.99119
		179	LOC643406	3.58127	5.57244	-1.99117
		180	MT1B	12.101	14.0915	-1.99052
		181	NEURL3	7.35585	9.344	-1.98815
		182	KIF5C	3.29153	5.27159	-1.98006
		183	EDN2	7.20322	9.18023	-1.97701
		184	lnc-CTD-2523D13.1.1-4	5.90488	7.88158	-1.9767
		185	BEX2	7.19258	9.15993	-1.96735
		186	CDKN2B-AS1	5.89911	7.86049	-1.96137
		187	GBA3	9.14006	11.1011	-1.96102
		188	HES5	5.23611	7.19415	-1.95804
		189	PTPRO	5.26753	7.22079	-1.95326
		190	NXPE4	10.4988	12.4498	-1.95098
		191	HEPACAM2	9.02434	10.9743	-1.95
		192	MT1M	11.8896	13.839	-1.94941
		193	LOC100132741	5.50072	7.44416	-1.94344
		194	USP2	3.19897	5.14157	-1.94259
		195	SFRP1	4.10445	6.04046	-1.93601
		196	lnc-SH3TC2-1	2.24096	4.17408	-1.93312
		197	ZNF730	1.67892	3.61119	-1.93227
		198	TLE2	7.14521	9.07581	-1.93059
		199	PPARGC1A	7.17198	9.10023	-1.92825
		200	lnc-C20orf197-3	3.15422	5.08008	-1.92586
		201	PRKAA2	2.01374	3.93954	-1.9258
		202	LOC102724661	2.8039	4.72296	-1.91906
		203	LOC101927843	2.4509	4.36834	-1.91744
		204	TRIM36	3.42113	5.33792	-1.91678
		205	NEFM	3.55682	5.46576	-1.90893
		206	B4GALNT2	4.37329	6.27689	-1.9036
		207	GLRA2	1.99565	3.89565	-1.9
		208	NXPE1	10.034	11.9337	-1.89971
		209	NUPR1	10.8735	12.7717	-1.89824
		210	C10orf11	4.22449	6.11496	-1.89047
		211	DEFA6	2.2205	4.10846	-1.88796
		212	PRKAG2-AS1	7.00964	8.89163	-1.88198
		213	LOC285889	2.05676	3.93206	-1.8753
		214	PI15	4.66701	6.54137	-1.87435
		215	C5orf52	4.38486	6.25527	-1.8704
		216	SVOPL	4.88878	6.75714	-1.86836
		217	MUC5B	5.01823	6.88574	-1.86751
		218	CNNM2	3.5451	5.41176	-1.86667
		219	SST	6.14519	8.00947	-1.86428
		220	ATOH1	2.53108	4.38744	-1.85636
		221	WFDC2	9.26971	11.1257	-1.85599
		222	MT2A	14.2042	16.058	-1.85387
		223	TNFAIP6	2.10501	3.95462	-1.84961
		224	NR1H4	6.60063	8.44485	-1.84421
		225	ANGPTL1	3.77067	5.61247	-1.84179
		226	KRTAP4-1	2.66578	4.50285	-1.83706
		227	lnc-PAFAH1B1-2	4.6577	6.49392	-1.83622
		228	ZNF606	4.35364	6.17792	-1.82428
		229	CNTN4	2.46831	4.28508	-1.81678
		230	LINC00507	2.29757	4.11266	-1.8151
		231	UNC5C	3.60578	5.41964	-1.81386
		232	SLITRK4	3.21885	5.03111	-1.81225
		233	PAX8-AS1	4.27801	6.08998	-1.81197
		234	SCN7A	2.15011	3.9582	-1.80808
		235	CDK20	7.39366	9.20136	-1.8077
		236	SLC26A3	12.7129	14.5196	-1.80662
		237	ZNF775	7.67513	9.47918	-1.80405
		238	PTGDR	6.57827	8.37886	-1.80058
		239	NPY1R	4.70855	6.50326	-1.79471
		240	AMER3	1.73969	3.53422	-1.79453
		241	ZNF518B	5.92872	7.72273	-1.79401
		242	PLIN4	2.85166	4.64247	-1.79081
		243	ZNF793	5.68652	7.47252	-1.786
		244	KRBOX1	2.94587	4.72203	-1.77617
		245	LINC01389	6.45413	8.22917	-1.77505
		246	PKDREJ	4.19853	5.9681	-1.76957
		247	GUCA2B	10.8127	12.5819	-1.76917
		248	SEMA5A	9.77388	11.5423	-1.7684
		249	KHDRBS3	5.77903	7.54625	-1.76722
		250	PROM2	4.71063	6.47412	-1.76349
		251	FLJ31104	3.68497	5.44645	-1.76148
		252	LOC102724153	5.66376	7.42276	-1.759
		253	lnc-FRMD1-4	4.07767	5.83086	-1.75319
		254	PTPRD	7.16741	8.91099	-1.74357
		255	EFR3B	5.0241	6.76564	-1.74154
		256	MT1A	12.9116	14.6527	-1.74112
		257	CFD	10.8808	12.6211	-1.74029
		258	DIO3OS	7.08401	8.81778	-1.73377
		259	lnc-A1CF-3	5.03116	6.76228	-1.73112
		260	HSPA2	6.80212	8.53152	-1.7294
		261	CHD6	2.32874	4.05698	-1.72824
		262	SLC19A3	1.96897	3.69617	-1.72719
		263	GABRA2	2.87298	4.59875	-1.72577
		264	BEX4	4.55211	6.27748	-1.72537
		265	FEV	2.07304	3.79692	-1.72388
		266	KIAA1324L	4.58387	6.30666	-1.72279
		267	lnc-ANKRD10-2	8.63369	10.3554	-1.72169
		268	KREMEN2	4.68101	6.39988	-1.71886
		269	HMGCS2	11.0625	12.7766	-1.71411
		270	PLAGL1	4.40568	6.11848	-1.7128
		271	TMEM63C	7.82945	9.5411	-1.71166
		272	LGI4	5.56115	7.2707	-1.70955
		273	SEMA6D	2.57909	4.28804	-1.70896
		274	lnc-PKD2L1-1	2.36355	4.07188	-1.70834
		275	FAM155B	3.50817	5.21324	-1.70507
		276	MFAP3L	5.5039	7.2042	-1.7003
		277	ADAMTS8	3.36749	5.06737	-1.69988
		278	DIO3	4.3934	6.09286	-1.69946
		279	LOC101928794	2.82293	4.52065	-1.69772
		280	KCNJ2	8.32615	10.023	-1.69682
		281	CACNB2	5.10238	6.79767	-1.69529
		282	APOBEC3A	3.15294	4.84789	-1.69495
		283	RNLS	4.60981	6.30372	-1.69391
		284	LL22NC03-75H12.2	1.78738	3.47958	-1.6922
		285	PCOLCE2	2.34589	4.03759	-1.69171
		286	PPP2R3A	7.98502	9.67518	-1.69016
		287	HOXA-AS2	2.93736	4.62253	-1.68516
		288	ITLN1	14.0167	15.6968	-1.68013
		289	MEIS1	5.01211	6.69086	-1.67876
		290	ST6GALNAC3	2.6761	4.35341	-1.67731
		291	SOGA3	3.99423	5.67138	-1.67715
		292	CES3	4.75046	6.42546	-1.675
		293	MPP1	4.07917	5.75316	-1.67399
		294	FAR2P1	2.06479	3.73552	-1.67074
		295	EPB41L4A-AS2	3.15422	4.82382	-1.66959
		296	CCDC129	3.67924	5.34866	-1.66942
		297	lnc-EVX1-5	8.14319	9.81182	-1.66864
		298	TIMD4	4.02364	5.6921	-1.66847
		299	SECTM1	11.1545	12.8213	-1.66675
		300	GPM6B	4.7136	6.37863	-1.66504
		301	FAM189A1	5.9517	7.61428	-1.66257
		302	XKR4	2.90282	4.5647	-1.66188
		303	WNT5B	3.15632	4.81531	-1.65899
		304	ZNF575	8.24135	9.90021	-1.65887
		305	APOBEC3B	6.98542	8.64355	-1.65814
		306	CRYBA2	6.32449	7.98213	-1.65764
		307	LOC729970	5.79356	7.4512	-1.65764
		308	SHROOM2	2.41427	4.07108	-1.65681
		309	lnc-ADAM22-3	2.18348	3.8399	-1.65643
		310	ABCB1	7.3775	9.0313	-1.65379
		311	KLF8	6.16854	7.82181	-1.65327
		312	LINC00654	2.4376	4.08986	-1.65227
		313	KCNIP4	5.38498	7.03387	-1.64889
		314	SCGN	7.19036	8.83886	-1.64851
		315	CDIP1	7.79872	9.44702	-1.6483
		316	lnc-POLR3G-1	2.70055	4.34818	-1.64764
		317	RPS6KA6	4.11071	5.74847	-1.63776
		318	lnc-EEA1-1	2.11503	3.75054	-1.63551
		319	ADHFE1	4.56553	6.20072	-1.63519
		320	GATA5	1.87953	3.51414	-1.63461
		321	SEPT12	3.35647	4.99103	-1.63457
		322	LOC102724233	3.21383	4.8468	-1.63297
		323	LYVE1	3.27768	4.909	-1.63132
		324	CMA1	4.26307	5.89249	-1.62942
		325	ZBTB10	2.89362	4.52217	-1.62855
		326	ZNF132	3.19804	4.82558	-1.62754
		327	CLIC6	6.05798	7.68252	-1.62453
		328	MUC20	7.53336	9.15628	-1.62292
		329	GPR143	2.24389	3.86437	-1.62048
		330	CES1	8.74266	10.3629	-1.62028
		331	lnc-ASAH2B-4	2.24026	3.85776	-1.6175
		332	RARRES2	8.90014	10.5169	-1.61674
		333	NRXN1	3.19222	4.80814	-1.61592
		334	APOH	3.17913	4.79401	-1.61487
		335	HSPA1A	10.5812	12.196	-1.61479
		336	lnc-GLB1L2-1	2.12456	3.73736	-1.6128
		337	PCSK2	1.49239	3.10156	-1.60917
		338	HYMAI	6.08764	7.69449	-1.60686
		339	FLJ38379	2.14189	3.74678	-1.60489
		340	lnc-GPR39-1	2.25738	3.85758	-1.6002
		341	CTSG	8.41164	10.0105	-1.59885
		342	FABP3	3.20853	4.80633	-1.5978
		343	ASPA	5.11004	6.70713	-1.59709
		344	GAREML	4.75137	6.34814	-1.59677
		345	LOC102723552	3.95042	5.54649	-1.59608
		346	CHRNA1	2.62013	4.20611	-1.58598
		347	GUCA2A	13.6293	15.2151	-1.58586
		348	CEL	2.32328	3.90907	-1.58579
		349	MYH7B	4.43495	6.01774	-1.58279
		350	SLC38A4	4.63962	6.21918	-1.57956
		351	PIRT	1.98868	3.56681	-1.57813
		352	VWDE	2.56576	4.14366	-1.57791
		353	SCAMP5	6.08928	7.66706	-1.57779
		354	FAM181B	2.07298	3.64974	-1.57676
		355	DSCAML1	1.72351	3.29817	-1.57467
		356	BMX	5.71194	7.28635	-1.57441
		357	STAG3	3.16404	4.73712	-1.57309
		358	HOXA6	6.76448	8.33622	-1.57174
		359	NTRK3	3.0787	4.65004	-1.57134
		360	lnc-TRIM41-3	5.86568	7.43581	-1.57013
		361	ZNF415	5.10936	6.67922	-1.56986
		362	NDN	7.02189	8.5914	-1.56951
		363	HPGDS	7.56809	9.13344	-1.56535
		364	lnc-ATP1A1OS-3	2.13762	3.70267	-1.56505
		365	RMDN2	7.38626	8.95087	-1.56461
		366	FOXP2	3.01899	4.57819	-1.5592
		367	PRKG2	1.99987	3.55735	-1.55748
		368	OGN	3.45488	5.01161	-1.55673
		369	GABRB2	1.96718	3.52204	-1.55486
		370	ANKRD20A12P	5.40227	6.95505	-1.55278
		371	lnc-CTDSP2-4	6.23298	7.78491	-1.55192
		372	lnc-GPCPD1-1	2.21948	3.77088	-1.5514
		373	ST6GAL2	2.50054	4.05022	-1.54968
		374	ATP1A2	5.00387	6.55304	-1.54917
		375	PCDHGB4	2.58669	4.13465	-1.54796
		376	IL6R	6.69875	8.24402	-1.54527
		377	LOC101928737	1.85916	3.40351	-1.54435
		378	LOC283177	5.80796	7.35002	-1.54206
		379	SLC9A3	3.53011	5.07144	-1.54134
		380	PKIG	8.16305	9.70044	-1.53738
		381	NEDD4L	10.2117	11.7472	-1.5355
		382	KIAA1456	2.31698	3.85169	-1.53471
		383	LOC101927372	5.9115	7.44534	-1.53385
		384	LIPC	5.40279	6.93391	-1.53112
		385	LOC284578	2.23496	3.76324	-1.52828
		386	LOC101927902	4.63188	6.15979	-1.52792
		387	lnc-RPL7L1-1	7.0298	8.55759	-1.52779
		388	PTGIS	3.87564	5.4019	-1.52626
		389	DPF3	2.55647	4.08186	-1.52538
		390	AKAP5	2.62206	4.14715	-1.5251
		391	lnc-TXN2-1	3.77529	5.29881	-1.52353
		392	RSPO2	2.122	3.64519	-1.52319
		393	TNFRSF25	2.61085	4.1329	-1.52205
		394	ZNF385C	2.54134	4.06264	-1.5213
		395	ZNF135	3.32516	4.84641	-1.52125
		396	AQP7P1	8.0022	9.52196	-1.51976
		397	HPSE2	3.22658	4.74407	-1.51749
		398	FN1	2.24368	3.76013	-1.51645
		399	KRTAP13-2	2.99163	4.50802	-1.51638
		400	LOC101927206	2.09066	3.60609	-1.51543
		401	C1orf168	1.57696	3.09185	-1.51489
		402	MST1L	3.04699	4.5603	-1.51331
		403	C3orf14	5.86659	7.37982	-1.51323
		404	FGF14-AS2	3.21092	4.72052	-1.5096
		405	BMP5	7.13902	8.64768	-1.50866
		406	ZNF257	2.31605	3.82326	-1.50722
		407	TEX11	6.28817	7.79388	-1.5057
		408	NTS	2.80607	4.31058	-1.50452
		409	DMRTA1	3.26857	4.77268	-1.50411
		410	PLXDC2	7.02812	8.52811	-1.49999
		411	PLOD2	10.0682	11.5673	-1.49913
		412	LILRB5	7.95051	9.44692	-1.49641
		413	lnc-MUC20-2	3.80281	5.29719	-1.49438
		414	CNN1	9.35297	10.8469	-1.49397
		415	HTR3E	4.40324	5.8963	-1.49306
		416	lnc-GYPC-1	1.79497	3.28614	-1.49117
		417	LOC100129534	4.90846	6.39763	-1.48918
		418	PLP1	5.27675	6.76578	-1.48903
		419	XLOC_l2_010029	1.99852	3.48501	-1.48648
		420	SERPINA6	7.20282	8.68858	-1.48577
		421	lnc-CPM-1	3.76155	5.2472	-1.48565
		422	ADAMTS18	1.76511	3.25047	-1.48536
		423	MYRIP	6.91819	8.40143	-1.48324
		424	CADM3	3.5198	5.00101	-1.48121
		425	lnc-TAS2R1-3	1.57771	3.05583	-1.47812
		426	WNT11	4.05516	5.52935	-1.47419
		427	SCGB2A1	7.34517	8.81931	-1.47414
		428	CCDC183	3.97108	5.44421	-1.47313
		429	SLC4A10	2.75687	4.22959	-1.47272
		430	lnc-ATF3-1	4.26029	5.73293	-1.47264
		431	PPFIA3	4.73212	6.20353	-1.47141
		432	lnc-PLOD2-1	4.46962	5.94024	-1.47062
		433	EDIL3	6.87543	8.34368	-1.46824
		434	CHFR	5.33413	6.80132	-1.46718
		435	COLEC12	4.52351	5.99008	-1.46657
		436	TPTE2P5	3.53834	5.00434	-1.466
		437	lnc-NEDD4L-2	3.4914	4.95677	-1.46538
		438	LINC00665	2.04173	3.50517	-1.46344
		439	MAP7D2	1.9587	3.42179	-1.46308
		440	AMPD1	6.80624	8.26852	-1.46228
		441	lnc-LRRC36-1	6.65591	8.1178	-1.4619
		442	YPEL1	3.00868	4.46836	-1.45968
		443	FOXD2	6.8488	8.30624	-1.45744
		444	BCL2L15	9.2689	10.7261	-1.45722
		445	MCOLN2	6.77571	8.2321	-1.45639
		446	REEP2	5.52387	6.97677	-1.4529
		447	RGMA	3.9592	5.41094	-1.45174
		448	lnc-ZNF117-1	4.26637	5.7177	-1.45134
		449	ZNF75A	7.98746	9.43631	-1.44886
		450	lnc-HSP90AA1-10	2.20731	3.6554	-1.44809
		451	TBC1D9	6.16185	7.60931	-1.44746
		452	NLRP2	5.39558	6.84053	-1.44495
		453	MYOC	1.50472	2.94771	-1.44299
		454	C5AR1	2.77291	4.21494	-1.44204
		455	CPNE8	5.68081	7.12266	-1.44184
		456	lnc-GTDC1-3	2.57379	4.0148	-1.44101
		457	CPAMD8	5.54005	6.97999	-1.43994
		458	CLEC4G	4.00355	5.44132	-1.43777
		459	SLC10A2	1.81824	3.25464	-1.4364
		460	DMD	3.40818	4.84435	-1.43617
		461	NR6A1	7.70707	9.14167	-1.43461
		462	MACROD2	2.67172	4.10548	-1.43376
		463	SLIT2	2.98397	4.41599	-1.43202
		464	SNX32	4.88795	6.31966	-1.43172
		465	ECEL1P2	5.35291	6.78415	-1.43123
		466	RSPO3	2.99209	4.4231	-1.43101
		467	lnc-SMAD5-1	6.01284	7.44365	-1.43081
		468	PRPH	5.25695	6.68463	-1.42768
		469	XRCC6BP1	9.17404	10.6016	-1.42759
		470	KREMEN1	8.13591	9.56309	-1.42718
		471	UXT	4.06425	5.49139	-1.42713
		472	PLEKHG7	4.1335	5.56028	-1.42678
		473	ZNF571-AS1	1.96995	3.39492	-1.42497
		474	ANO7	6.35178	7.77417	-1.4224
		475	MT1DP	3.80181	5.22357	-1.42176
		476	CYTL1	2.52318	3.94451	-1.42133
		477	TMEM25	5.6646	7.08554	-1.42094
		478	ANKRD20A11P	8.17136	9.58935	-1.41799
		479	EFNA5	2.42046	3.83814	-1.41768
		480	CXCL12	7.97582	9.39347	-1.41765
		481	WNK2	9.69054	11.108	-1.41742
		482	lnc-NKD2-3	2.34511	3.76177	-1.41666
		483	C7orf31	2.0726	3.4891	-1.41651
		484	FGF9	4.56038	5.97377	-1.41339
		485	lnc-CNTLN-2	2.62322	4.03577	-1.41254
		486	ACAT1	8.42864	9.8403	-1.41165
		487	SORCS1	2.45368	3.86232	-1.40864
		488	MYOT	3.81987	5.2264	-1.40654
		489	RAB9B	3.56749	4.97339	-1.40591
		490	GLDN	1.79297	3.19857	-1.4056
		491	ASXL3	3.91485	5.31705	-1.40221
		492	SMAD9	5.39886	6.80049	-1.40163
		493	TSPAN7	7.91191	9.313	-1.40109
		494	lnc-NDUFV2-1	4.02053	5.42113	-1.4006
		495	ATP13A4	2.66894	4.06887	-1.39993
		496	SLC36A1	10.2321	11.6312	-1.39907
		497	CNR1	3.39218	4.7903	-1.39812
		498	SLC39A5	12.4075	13.8049	-1.3974
		499	GFRA2	7.38937	8.78634	-1.39697
		500	lnc-RGL4-4	3.23433	4.63123	-1.39689
		Tumor area: Mean expression levels in microarrays of 10 tumor lesions (log base 2)
		Normal: Mean expression levels in microarrays of 10 normal lesions (log base 2)
		Folds: Ave. of tumor - Ave. of normal (log base 2)

## Sheet: Supplementary Table 4
		Supplementary Table 4. Cross-reference analysis of three genes
		SSAP UP
		NAME	ES	NES	p value	FDR q value
		SABATES_COLORECTAL_ADENOMA_UP	0.845802	1.56073	<0.00001	0.513475
		WATANABE_COLON_CANCER_MSI_VS_MSS_UP	0.826097	1.57066	<0.00001	0.564926
		SSAP DOWN
		NAME	ES	NES	p value	FDR q value
		SABATES_COLORECTAL_ADENOMA_DN	-0.742	-1.45245	0.00610998	1			-1
		WATANABE_COLON_CANCER_MSI_VS_MSS_DN	-0.308	-0.901298	0.626609	1
		Sabates adenoma UP
		NAME	ES	NES	p value	FDR q value
		OHKI SSAP UP	0.783401	1.61323	0.00392157	0.0701673
		WATANABE_COLON_CANCER_MSI_VS_MSS_UP	0.54024	1.32018	0.101833	0.262452
		WATANABE_COLON_CANCER_MSI_VS_MSS_DN	0.486131	1.48588	0.0507812	0.131157
		Sabates adenoma DOWN
		NAME	ES	NES	p value	FDR q value
		OHKI SSAP DOWN	-0.837982	-1.55931	<0.00001	0.465905
		WATANABE MSI UP
		NAME	ES	NES	p value	FDR q value
		OHKI SSAP UP	0.478012	1.36403	0.165992	0.171153
		WATANABE MSI DOWN
		NAME	ES	NES	p value	FDR q value
		OHKI SSAP DOWN	-0.568	-1.61714	0.0353635	1
		SABATES_COLORECTAL_ADENOMA_UP	-0.367	-1.18432	0.277207	1
		SABATES_COLORECTAL_ADENOMA_DN	-0.278	-0.86452	0.60835	0.919942
		ES: Enrichment score, value indicating the degree of association with the gene set registered in GSEA.
		Nominal p<10-5

## Sheet: Supplementary Table 5
	Supplementary Table 5 Summary of CDX2 staining on 39 SSA/Ps
	No	CDX2 staining rate (%)	No	CDX2 staining rate (%)	No	CDX2 staining rate (%)	No	CDX2 staining rate (%)
	1	2.5	11	＜1	21	3.4	31	12.5
	2	＜1	12	＜1	22	2.9	32	＜1
	3	4.9	13	＜1	23	1.3	33	＜1
	4	8.8	14	＜1	24	＜1	34	38.3
	5	1.7	15	10.1	25	3.5	35	31.4
	6	3.5	16	5.3	26	14	36	18.7
	7	3.2	17	4.1	27	＜1	37	3.4
	8	＜1	18	20.9	28	1.8	38	21.6
	9	2.7	19	17.1	29	22	39	20.4
	10	＜1	20	＜1	30	3.1

## Sheet: Supplementary Table 6
		Supplementary Table 6. Functional classification of the genes that are upregulated in the tumor area
		Functional classification	Enrichment score	Count	p value
		Annexin	3.79	5	<0.001
		phospholipid binding	3.79	6	0.014
		Secreted	3.6	33	<0.001
		Signal	3.6	47	<0.001
		glycoprotein	3.6	54	0.0014
		Enrichment score: A number indicating the degree of association with its functional classification (enrichment score > 1.3 is significant)
		Count: The number of genes included in the functional classification

## Sheet: Supplementary Table 7
		Supplementary Table 7. Functional classification of the genes that are downregulated in the tumor area
		Functional classification	Enrichment score	Count	p value
		golgi apparatus	0.65	3	0.058
		memrane	0.65	5	0.65
		polymorphism	0.65	8	0.77
		alternative splicing	0.65	4	0.93
		phosphoprotein	0.65	3	0.98
		Enrichment score: A number indicating the degree of association with its functional classification (enrichment score > 1.3 is significant)
		Count: The number of genes included in the functional classification
